# Supplementary material for: Six-month surveillance of Candida parapsilosis in Tyrol, Austria: high-risk ST11 lineage and early, heterogeneous fluconazole resistance
Source: Front Cell Infect Microbiol. 2026 Mar 30;16:1771561. doi: 10.3389/fcimb.2026.1771561 (PMC13070928; doi:10.3389/fcimb.2026.1771561)
Supplement: Supplementary file 1 [file Table1.xlsx]

## Sheet: Tabelle1
sample_name	accession	biosample_accession	sample_date	specimen_type	anatomical_region	patient	Cluster	MLST (alternative)	MLST (reference)	E-test Fluconazole [mg/L]	E-test Anidulafungin [mg/L]	CLSI Fluconazole [mg/L]	CLSI Anidulafungin [mg/L]	Coverage	GC%
CP1	SRR35857806	SAMN52896559	2024-02-28	Urine	Urogenital tract	1	1	11	69	32	16	4	2	124	37
CP3	SRR35857805	SAMN52896560	2024-02-28	Wound swab	Lower limbs	3	#	10	10	0.5	2	0.25	1	94	38
CP4	SRR35857794	SAMN52896561	2024-03-01	Bone tissue	Lower limbs	2	#	1	1	2	1	0.5	2	154	37
CP6	SRR35857783	SAMN52896562	2024-03-05	Nail	Upper limbs	4	6	63	53	2	2	0.5	1	94	38
CP9	SRR35857772	SAMN52896563	2024-03-20	Fluid - Robinson drainage	Thoracal/abdominal region	6	6	63	63	2	1	0.25	1	100	38
CP10	SRR35857763	SAMN52896564	2024-03-27	Fluid - Pigtail drainage	Thoracal/abdominal region	6	6	63	63	1	0.25	0.25	1	82	38
CP11	SRR35857762	SAMN52896565	2024-03-26	Fluid - Bülau drainage	Thoracal/abdominal region	6	6	63	63	0.5	2	0.25	1	110	38
CP12	SRR35857761	SAMN52896566	2024-03-28	Wound swab	Lower limbs	7	6	63	53	0.5	2	0.5	1	130	37
CP14	SRR35857760	SAMN52896567	2024-04-03	Bronchoalveolar lavage fluid	Lung	9	6	63	53	1	1	0.5	1	126	36
CP17	SRR35857759	SAMN52896568	2024-04-09	Faeces	Gastrointestinal tract	11	2	10	10	1	2	0.5	1	107	38
CP18	SRR35857804	SAMN52896569	2024-04-14	Wound wab	Lower limbs	12	#	66	65	0.5	0.5	0.25	1	123	37
CP19	SRR35857803	SAMN52896570	2024-04-17	Urine	Urogenital tract	1	1	11	69	8	1	4	2	88	36
CP20	SRR35857802	SAMN52896571	2024-04-24	Urine	Urogenital tract	1	1	11	69	4	1	4	2	120	38
CP21	SRR35857801	SAMN52896572	2024-05-07	Wound swab	Lower limbs	12	3	22	22	0.25	2	0.25	1	77	38
CP22	SRR35857800	SAMN52896573	2024-05-09	Wound swab	Lower limbs	13	1	11	19	0.125	2	0.5	0.5	78	38
CP27	SRR35857799	SAMN52896574	2024-05-15	Wound swab	Lower limbs	7	6	63	53	1	0.004	0.125	0.016	117	37
CP29	SRR35857798	SAMN52896575	2024-05-15	Muscle tissue	Lower limbs	15	3	22	22	1	2	0.25	1	106	38
CP30	SRR35857797	SAMN52896576	2024-05-16	Wound swab	Lower limbs	12	#	10	10	1	1	0.25	0.5	77	38
CP33	SRR35857796	SAMN52896577	2024-05-21	Urine	Urogenital tract	16	5	63	64	1	2	0.25	1	110	38
CP35	SRR35857795	SAMN52896578	2024-05-21	Muscle tissue	Upper limbs	15	3	22	22	2	2	0.25	1	96	38
CP36	SRR35857793	SAMN52896579	2024-05-21	Muscle tissue	Upper limbs	15	3	22	70	1	8	0.25	1	73	38
CP37	SRR35857792	SAMN52896580	2024-05-21	Muscle tissue	Upper limbs	15	3	22	22	1	2	0.5	2	112	38
CP38	SRR35857791	SAMN52896581	2024-05-21	Muscle tissue	Upper limbs	15	3	22	22	1	8	0.25	1	80	38
CP39	SRR35857790	SAMN52896582	2024-05-21	Muscle tissue	Lower limbs	15	3	22	22	2	4	0.5	2	84	38
CP40	SRR35857789	SAMN52896583	2024-05-28	Tissue swab	Cardiovascular system	17	4	22	22	1	2	0.25	1	142	38
CP41	SRR35857788	SAMN52896584	2024-05-28	Tissue swab	Cardiovascular system	17	4	22	22	1	2	0.25	1	93	38
CP42	SRR35857787	SAMN52896585	2024-05-24	Muscle tissue	Lower limbs	15	3	22	22	1	4	0.25	2	209	38
CP43	SRR35857786	SAMN52896586	2024-05-31	Central venous catheter tip	Cardiovascular system	18	#	9	9	1	1	0.5	0.5	182	38
CP44	SRR35857785	SAMN52896587	2024-06-03	Urine	Urogenital tract	19	2	10	10	1	1	0.5	1	191	38
CP45	SRR35857784	SAMN52896588	2024-06-04	Muscle tissue	Upper limbs	15	3	22	22	1	4	0.5	2	229	38
CP46	SRR35857782	SAMN52896589	2024-06-04	Muscle tissue	Lower limbs	15	3	22	22	1	4	0.5	2	177	38
CP47	SRR35857781	SAMN52896590	2024-06-04	Muscle tissue	Lower limbs	15	3	22	22	1	4	0.5	2	162	38
CP48	SRR35857780	SAMN52896591	2024-06-07	Skin tissue	Upper limbs	20	3	22	22	1	2	0.5	2	169	38
CP49	SRR35857779	SAMN52896592	2024-06-11	Skin tissue	Lower limbs	21	#	44	44	2	2	0.5	2	185	38
CP50	SRR35857778	SAMN52896593	2024-06-12	Faeces	Gastrointestinal tract	22	#	67	71	2	4	0.5	1	157	38
CP51	SRR35857777	SAMN52896594	2024-06-13	Muscle tissue	Upper limbs	15	3	22	22	1	2	0.5	1	170	38
CP52	SRR35857776	SAMN52896595	2024-06-13	Muscle tissue	Upper limbs	15	3	22	22	1	4	0.5	1	173	38
CP53	SRR35857775	SAMN52896596	2024-06-13		Upper limbs	15	3	22	22	1	4	0.5	1	167	38
CP54	SRR35857774	SAMN52896597	2024-06-18	Urine	Urogenital tract	23	2	10	10	1	2	0.5	0.5	169	38
CP55	SRR35857773	SAMN52896598	2024-06-18	Wound swab	Lower limbs	24	5	63	53	1	1	0.5	0.5	138	38
CP58	SRR35857771	SAMN52896599	2024-05-24	Muscle tissue	Upper limbs	15	3	22	22	1	2	0.5	1	154	38
CP59	SRR35857770	SAMN52896600	2024-05-24	Muscle tissue	Upper limbs	15	3	22	22	1	2	0.5	1	185	38
CP60	SRR35857769	SAMN52896601	2024-06-07	Muscle tissue	Lower limbs	15	3	22	22	1	1	0.5	1	157	38
CP61	SRR35857768	SAMN52896602	2024-06-24	Urine	Urogenital tract	25	#	9	9	1	2	0.5	0.5	164	38
CP62	SRR35857767	SAMN52896603	2024-06-18	Bronchoalveolar lavage fluid	Lung	26	#	1	1	2	2	0.5	0.25	177	38
CP63	SRR35857766	SAMN52896604	2024-06-25	Urine	Urogenital tract	27	1	11	11	2	2	0.5	1	156	38
CP64	SRR35857765	SAMN52896605	31.06.2024	Urine	Urogenital tract	28	5	63	53	1	1	0.5	0.5	152	38
CR6	SRR35857764	SAMN52896606	-	-	-	ATCC 22019	#	9	72	0.5	0.5	0.5	0.5	197	38
