# Supplementary material for: Six-month surveillance of Candida parapsilosis in Tyrol, Austria: high-risk ST11 lineage and early, heterogeneous fluconazole resistance
Source: Front Cell Infect Microbiol. 2026 Mar 30;16:1771561. doi: 10.3389/fcimb.2026.1771561 (PMC13070928; doi:10.3389/fcimb.2026.1771561)
Supplement: Supplementary file 2 [file Table2.xlsx]

## Sheet: Sequence types
Sequence type	101400_Allele	101470_Allele	108720_Allele	808110_Allele
63	6	1	1	7
64	15	1	1	7
65	8	1	1	7
66	20	12	9	7
67	6	1	8	17
68	1	1	10	6
69	7	3	3	18
70	6	6	1	18
71	6	1	8	18
72	6	2	1	18
73	8	3	3	18
74	1	1	1	18

## Sheet: Novel Sequence Variants
Gene	Allele	Sequence
101400	20	AAATTGATACTAGTATTGCTGGTGGAACCAATTTCTTGAATGATTATATTTTGAAATATGATGAAAAGATAAAAATGAAGTGGAAATTGAATAGCACCGGAGTGGTTGGGTTTTTAGGCAATCCTGGACAAAAAGGAAACGACACTAGTGCCAATAACGATGAGATTGACCCCGAAATCAGAGACGAAGTTTTGTCAGGTATCCTACAAGCTGTTGTTGGTGGCGGTAACAACAATGGTAATGAACAGCCTCGTTACTCGCGCCACGATATTGCTGAATCAATACATCAATTGTGGGCCAATGATTCCGGTATCAAGAAATGTTTTGAACGATCAAATGAGTTTCAATTTGAGAGCAGCGCTGAGTACTACTTTGACAATGTCTTCAACTTTGCTGACC…
101470	12	ATACAGACCGTACAAATGAACAAGTTTGGAGATTTACCTGGCATCGACATCGATAGTCAAGAAATCTATGAATCATCAGATGTCGAAAATGAGAATCCTATTGATGAGGAGAGGCAAGAGCAAGCGCCACCAGATATCAATCTAGAACCATTACAAGCTCAATTTGTCGACATTGAAATAACCGACAAGGAATATGACTTCTCTGGCAATCTACTAAACCAACGTGGGTTTCAAGTTGGGAAAAAGAAGGAGACTAAGATGGAAAAGTTGACGAGGATAAAACGAGAATTAGAGGAGATACAACAAGAAGAAGGGCCCGAGTGTTCCGATGCTGATGAGTTACTATCAGCATTCAATGCATTGAATGCATCGCCGAGTCAACGAAAATTCCCCACTGAA…
108720	9	AAGTAAACCATCTAGCAATTGACTTCTCTTGGAAAGACACCTGAAATATTCAGAAGATGGGAACGGAACATGCAAGAAATGTCCAATATAAGCATCAGGGAATTCCATGCGTAGCAATTGAGGCAACAACAACAAATAGTAATCATGAATCCAAATGACATCACCGGGTTTGTAAATTTGTTTGATCTTGTTGGCATATGCCTCGTTGAATTTTACATAATCGTGCCATGCTTGAATTTCGTCTTTTCCATCCGACGGAGTTCCCAGAAAGTAATGAAACACTGGCCAAATCACACTCTCGGCATATTTTCTCCATCTTTCTTGATCACGTCTTAATAGCCAAATTGGATGGATATTTTTCGACCCTATCGTCTTTTGAAGCTTCTTTTCAATTTCGTC…
108720	10	AAGTAAACCATCTAGCAATTGACTTCTCTTGGAAAAACACCTGAAATATTCAGAAGATGGGAACGGAACATGCAAGAAATGTCCAATATAAGCATCAGGGAATTCCATGCGTAGCAATTGAGGCAACAACAACAAATAGTAATCATGAATCCAAATGACATCACCGGGTTTGTAAATTTGTTTGATCTTGTTGGCATATGCCTCGTTGAATTTTACATAATCGTGCCATGCTTGAATTTCGTCTTTTCCATCCGACGGAGTTCCCAGAAAGTAATGAAACACTGGCCAAATCACACTCTCGGCATATTTTCTCCATCTTTCTTGATCACGTCTTAATAGCCAAATTGGATGGATATTTTTCGACCCTATCGCCTTTTGAAGCTTCTTTTCAATTTCGTC…
808110	17	AGTTGAGTCGTTATCTGAGGTTAGAGAGTATTGTAAAACCTGGTCATTTAATCCGAGCTTGTCGGACACCAGTGATTCATCAAGATTGAGCTCTTCCTTGTTAAATTCCTTGATCCTGGGACGCGTCACACTCTTGAACTCGTCAATGTTTGCTGGATTTGTAGGCTGCGAAACATAGACTATGGTTTCAATCCCGGTGTTCCTCAATTGAAGCAACTCCTCGTAGAACCAAATCAATGATTTCCACTTTCTGATCACCCAAATCAATTTCAATTTGTTGCTTTTGCTCTTGGTTCTTGAAGCAATATCAACCGCTTCCGAATACATTCCAGGAATTCCGTTACCTCCAGCAATGAAGACAGCTGTATCAGCATATCTAGCAGGTGTTGGCTCACCGTA…
808110	18	AGTTGAGTCGTTATCTGAGGTTAGAGAGTATTGTAAAACCTGGTCATTTAATCCGAGCTTGTCGGACACCAGTGATTCATCAAGATTGAGCTCTTCCTTGTTAAATTCCTTGATCCTGGGACGCGTCACACTCTTGAACTCGTCAATGTTTGCTGGATTTGTAGGCTGCGAAACATAGACTATGGTTTCAATCCCGGTGTTCCTCAATTGAAGCAACTCCTCGTAGAACCAAATCAATGATTTCCACTCTCTGATCACCCAAATCAATTTCAATTTGTTGCTTTTGCTCTTGGTTCTTGAAGCAATATCAACCGCTTCCGAATACATTCCAGGAATTCCGTTACCTCCAGCAATGAAGACAGCTGTATCAGCATATCTAGCAGGTGTTGGCTCACCGTA…
